# Supplementary material for: Effects of Captivity and Season on the Gut Microbiota of the Brown Frog (Rana dybowskii)
Source: Front Microbiol. 2019 Aug 23;10:1912. doi: 10.3389/fmicb.2019.01912 (PMC6716059; doi:10.3389/fmicb.2019.01912)
Supplement: Supplementary file 3 [file Table_3.XLSX]

## Sheet: Sheet1
Tbale S3 Differences in relative abundant of the genus level between CA and CS groups by LEfSe analysis.
Species name (Genus)	group	Mean	LDA_value	P value
Geobacillus	CS	2.36589	2.35558	0.00149292
Romboutsia	CS	3.31528	2.99702	0.00414166
Parabacteroides	CS	5.19285	4.65629	0.0423571
Hydrogenoanaerobacterium	CS	3.72446	3.41542	0.00420874
Nakamurella	CS	2.32013	2.52842	0.00149292
Bacillus	CS	4.73641	4.44157	0.00414166
unclassified_f__FamilyI_o__SubsectionIV	CS	2.7461	2.77681	0.00152888
Dysgonomonas	CS	3.67835	3.36741	0.00152888
Carnobacterium	CS	3.03179	2.81573	0.00152888
Phascolarctobacterium	CS	4.34499	4.04649	0.00381557
norank_f__Coriobacteriaceae	CS	3.10096	2.74842	0.00696464
norank_c__Cyanobacteria	CS	3.85725	3.53718	0.00241594
norank_f__FamilyI_o__SubsectionIV	CS	3.44265	3.15116	0.00149292
_Eubacterium__coprostanoligenes_group	CS	4.02613	3.66584	0.0115356
Candidatus_Soleaferrea	CS	3.0191	2.81645	0.00375221
Ruminiclostridium_5	CS	3.91285	3.60014	0.00434475
Kaistia	CS	2.14404	3.19791	0.00149292
Catabacter	CS	2.38013	2.4706	0.0250982
Microlunatus	CS	1.73387	3.00423	0.0247685
Clostridium_sensu_stricto_1	CS	4.13007	3.8159	0.00441369
Mycobacterium	CS	3.11408	2.84678	0.00375221
Amaricoccus	CS	1.96795	2.8308	0.00138833
norank_f__Christensenellaceae	CS	2.16752	2.37207	0.00152888
norank_f__Family_XIII	CS	2.26898	2.54906	0.0370313
Gordonia	CS	4.15288	3.85202	0.00320979
Candidatus_Protochlamydia	CS	1.58774	2.86555	0.00628518
Agromyces	CS	1.79186	2.77469	0.0247685
Planktothrix	CS	2.30374	2.50888	0.00682365
Rhodococcus	CS	3.8733	3.51148	0.00420874
Candidatus_Hepatincola	CS	3.27438	2.99267	0.00152888
Anaerotruncus	CS	4.10229	3.78485	0.00441369
norank_o__Mollicutes_RF9	CS	3.91734	3.59575	0.00441369
norank_f__Clostridiales_vadinBB60_group	CS	3.3912	2.99728	0.028075
Eggerthella	CS	2.94185	2.68956	0.00152888
Fusobacterium	CS	4.11999	3.80958	0.0419967
Rhizobium	CS	2.47984	2.40931	0.00241594
Bosea	CS	2.28671	2.50383	0.00314817
Methylobacterium	CS	2.68116	2.49497	0.00356585
Anabaena	CS	1.96795	2.69598	0.00682365
Stenotrophomonas	CS	2.76958	2.50914	0.017518
Escherichia_Shigella	CS	3.99801	3.69926	0.00434475
Nannocystis	CS	1.84301	2.3539	0.0247685
Coprococcus_1	CS	3.07346	2.84112	0.00375221
Caproiciproducens	CS	3.19197	2.86254	0.00696464
Tyzzerella_3	CS	2.90161	2.6195	0.0252066
Paenibacillus	CS	2.11922	2.76608	0.00149292
norank_o__HTA4	CS	2.0349	2.7032	0.00149292
Ochrobactrum	CS	2.95323	2.60501	0.038082
Nostoc	CS	2.26898	2.56759	0.00149292
Streptococcus	CS	3.08467	2.81211	0.00241594
Arcobacter	CS	3.97442	3.65407	0.0146176
unclassified_f__Ruminococcaceae	CS	4.81773	4.39833	0.018533
Lachnospiraceae_UCG_010	CS	1.49083	3.03527	0.0247685
norank_f__Lachnospiraceae	CS	2.62116	2.48966	0.00682365
Cellulosimicrobium	CS	2.94568	2.71875	0.00152888
Ruminococcaceae_UCG_014	CS	3.80417	3.35007	0.018533
Ruminococcaceae_UCG_013	CS	3.18762	2.91807	0.00152888
norank_o__JG30_KF_CM45	CS	2.00271	2.40043	0.0142816
unclassified_f__Christensenellaceae	CS	2.11922	2.48932	0.00668682
Anaerofustis	CS	2.39392	2.72922	0.00503178
Weissella	CS	3.20264	2.87702	0.00320979
Elizabethkingia	CA	3.20803	2.98035	0.00931441
Rikenella	CA	3.30849	2.99524	0.0031526
Akkermansia	CA	4.00722	3.71635	0.00320979
Odoribacter	CA	3.70359	3.38973	0.00931441
Alistipes	CA	4.60034	4.29305	0.00320979
Hafnia_Obesumbacterium	CA	3.20654	2.95807	0.0173178
unclassified_f__Veillonellaceae	CA	4.13428	3.84893	0.00931441
Arthrobacter	CA	4.37973	4.08987	0.00381557
unclassified_f__Porphyromonadaceae	CA	2.81083	2.69557	0.0232919
Providencia	CA	3.07102	2.81169	0.0464796
unclassified_f__Micrococcaceae	CA	2.65646	2.58756	0.00590965
unclassified_f__Rikenellaceae	CA	3.93241	3.60004	0.0235941
norank_f__Rhodospirillaceae	CA	3.38412	3.0752	0.00931441
Butyricimonas	CA	3.5301	3.18882	0.0235941
norank_f__Bacteroidales_S24_7_group	CA	3.25852	2.94729	0.00931441
Vagococcus	CA	4.94904	4.66806	0.0146765
Chryseobacterium	CA	3.52797	3.23062	0.00931441
unclassified_f__Erysipelotrichaceae	CA	4.07569	3.56934	0.0183281
Cetobacterium	CA	3.35754	3.06081	0.0146176
Leuconostoc	CA	2.88566	2.77226	0.029913
Vogesella	CA	2.79955	2.55728	0.0031526
_Anaerorhabdus__furcosa_group	CA	3.94103	3.62033	0.0112453
Plesiomonas	CA	1.88877	2.94158	0.0232919
Flavobacterium	CA	3.20654	2.99011	0.00917433
unclassified_f__Prevotellaceae	CA	3.66847	3.37902	0.0235941
Morganella	CA	4.04842	3.76185	0.0118294
Myroides	CA	4.50307	4.21614	0.0235941
Anaerofilum		3.32334		-
Devosia		1.21976		-
unclassified_f__Family_XIII		2.74264		-
Albirhodobacter		1.49083		-
Butyricicoccus		2.26898		-
Anaeroplasma		2.48301		-
Ruminococcaceae_UCG_009		2.30374		-
Ruminococcaceae_UCG_005		2.43284		-
Empedobacter		2.87936		-
Pseudonocardia		0		-
Erysipelatoclostridium		4.11574		-
Blautia		2.31084		-
Brachybacterium		1.52079		-
Serratia		0.888771		-
Sphingobacterium		2.84301		-
Delftia		2.21976		-
norank_o__Selenomonadales		3.34143		-
Clostridium_sensu_stricto_13		1.1898		-
Aminobacterium		1.44161		-
Aeromonas		4.10569		-
Propionimicrobium		2.04367		-
Marvinbryantia		1.78404		-
Succinispira		2.75548		-
Sphingomonas		1.82182		-
Lactococcus		4.22121		-
norank_o__Opitutae_vadinHA64		0		-
unclassified_f__Rhizobiaceae		1.79186		-
Pedobacter		2.55556		-
Brevundimonas		2.35543		-
Staphylococcus		1.78404		-
Desulfovibrio		2.95483		-
Acetanaerobacterium		0.742643		-
unclassified_o__Bacteroidales		0		-
unclassified_o__Sphingobacteriales		0		-
Parasutterella		1.04367		-
unclassified_f__Flavobacteriaceae		0		-
Dielma		3.00509		-
unclassified_f__Flammeovirgaceae		0		-
Candidatus_Amphibiichlamydia		0		-
norank_f__Ruminococcaceae		3.04367		-
norank_f__Peptococcaceae		2.49083		-
Bifidobacterium		2.04367		-
norank_c__S085		0		-
unclassified_f__Geodermatophilaceae		1.36589		-
Ruminiclostridium_6		2.0214		-
Ruminococcus_1		2.44161		-
norank_f__Acidaminococcaceae		0		-
Ruminococcus_2		2.04367		-
norank_f__Mitochondria		2.71577		-
Christensenellaceae_R_7_group		1.21976		-
Ruminiclostridium_9		2.36589		-
Ruminococcaceae_UCG_008		2.1898		-
unclassified_p__Firmicutes		1.21976		-
norank_p__Atribacteria		1.44161		-
Polaromonas		2.42388		-
Peptoclostridium		3.90076		-
unclassified_f__Rhodospirillaceae		0		-
Singulisphaera		1.49083		-
Actinopolymorpha		1.04367		-
norank_f__Flavobacteriaceae		1.52079		-
Bilophila		3.88747		-
Prevotellaceae_NK3B31_group		2.06486		-
Vibrio		0		-
Mucispirillum		0		-
Lachnospiraceae_NCS004_group		1.21976		-
Citrobacter		5.1094		-
Anaerostipes		2.6177		-
Candidatus_Competibacter		0		-
Burkholderia_Paraburkholderia		2.26116		-
Family_XIII_UCG_001		1.58774		-
Ralstonia		2.71113		-
Coprobacillus		3.64005		-
norank_p__Saccharibacteria		2.4054		-
unclassified_f__Enterobacteriaceae		1.64573		-
_Ruminococcus__torques_group		2.88252		-
unclassified_f__Lachnospiraceae		4.70329		-
Enterococcus		1.82182		-
Laribacter		3.25719		-
Thermus		0		-
Petrimonas		1.3447		-
unclassified_c__Gammaproteobacteria		3.0771		-
Jeotgalibacillus		0		-
Turicibacter		0		-
Bradyrhizobium		2.14404		-
norank_o__P_palmC41		0		-
unclassified_f__Bacillaceae		1.99792		-
_Eubacterium__brachy_group		2.81453		-
Oxalobacter		2.26898		-
Faecalitalea		4.67562		-
Aquabacterium		0		-
Tyzzerella		3.11922		-
Prevotellaceae_UCG_001		2.0214		-
Shewanella		3.25852		-
Prevotellaceae_UCG_003		0		-
Proteus		1.91873		-
Cryptosporangium		0		-
Ureaplasma		0		-
unclassified_o__Rhizobiales		0		-
norank_f__FFCH7168		1.04367		-
Anaerosporobacter		2.80258		-
norank_f__Anaerolineaceae		0		-
unclassified_k__norank		0		-
Anaerosinus		2.26116		-
Eubacterium		3.00509		-
Lactobacillus		3.16915		-
Gordonibacter		3.50457		-
Janthinobacterium		0		-
Corynebacterium_1		1.96795		-
Bacteroides		5.45439		-
Quinella		1.21976		-
Sporosarcina		0		-
norank_f__Mycoplasmataceae		0		-
norank_o__Gastranaerophilales		2.10437		-
unclassified_f__Coriobacteriaceae		2.33371		-
norank_f__Porphyromonadaceae		0		-
Photobacterium		0		-
norank_f__Rickettsiales_Incertae_Sedis		0		-
Vitreoscilla		0		-
norank_c__Acidobacteria		1.21976		-
_Eubacterium__fissicatena_group		3.89652		-
Budvicia		1.21976		-
Pediococcus		2.87298		-
Faecalibacterium		2.06486		-
Breznakia		2.28671		-
Plantibacter		1.94676		-
Tyzzerella_4		2.31084		-
Comamonas		3.11922		-
Wohlfahrtiimonas		1.97309		-
unclassified_f__Paenibacillaceae		0		-
Lachnospiraceae_NK4A136_group		2.1898		-
Candidatus_Anadelfobacter		0		-
Paracoccus		1.66692		-
Candidatus_Microthrix		0		-
Thermovirga		1.85659		-
Propionibacterium		1.85659		-
Subdoligranulum		2.52224		-
unclassified_f__Desulfovibrionaceae		3.12466		-
Acidovorax		1.79186		-
Deinococcus		0		-
Robinsoniella		3.46855		-
Eisenbergiella		1.21976		-
Streptomyces		1.88877		-
Pseudomonas		4.4923		-
Cereibacter		0		-
unclassified_f__Micromonosporaceae		2.46855		-
Peptostreptococcus		1.94676		-
Coprobacter		2.12285		-
Solibacillus		0.888771		-
Tsukamurella		1.79186		-
unclassified_o__Chlamydiales		0		-
Lachnospiraceae_UCG_001		1.82182		-
Bryobacter		0.742643		-
Anaerovorax		2.10437		-
Acinetobacter		4.17352		-
Roseburia		0		-
unclassified_f__Clostridiaceae_1		2.54198		-
unclassified_f__Peptococcaceae		0		-
Paludibaculum		1.3447		-
Acidisphaera		0		-
Elusimicrobium		0		-
Shuttleworthia		1.69689		-
norank_f__Caldilineaceae		0.888771		-
Pelomonas		1.21976		-
unclassified_o__Micrococcales		2.14058		-
Enhydrobacter		1.21976		-
unclassified_o__Clostridiales		2.28671		-
Sphaerotilus		0		-
Taibaiella		1.44161		-
Treponema_2		2.15762		-
unclassified_f__Oxalobacteraceae		0.888771		-
Microbacterium		3.32334		-
Novosphingobium		0.742643		-
Mycoplasma		0.742643		-
Oscillibacter		2.4054		-
unclassified_f__Mycoplasmataceae		0		-
_Eubacterium__nodatum_group		2.37611		-
norank_f__0319_6G20		0		-
Lachnoclostridium		5.06916		-
Christensenella		0		-
Ruminococcaceae_UCG_010		0		-
Sphingobium		1.04367		-
Oceanobacillus		1.1898		-
Barnesiella		0.742643		-
Leucobacter		2.33371		-
Aeromicrobium		1.3447		-
Ruminococcaceae_NK4A214_group		2.04367		-
Candidatus_Saccharimonas		1.74264		-
Alloprevotella		1.3447		-
CL500_29_marine_group		0		-
Caldicoprobacter		1.88877		-
Sorangium		0		-
unclassified_o__Selenomonadales		1.44161		-
