# Supplementary material for: Effects of Captivity and Season on the Gut Microbiota of the Brown Frog (Rana dybowskii)
Source: Front Microbiol. 2019 Aug 23;10:1912. doi: 10.3389/fmicb.2019.01912 (PMC6716059; doi:10.3389/fmicb.2019.01912)
Supplement: Supplementary file 4 [file Table_4.XLSX]

## Sheet: Sheet1
Tbale S4Differences in relative abundant of at the species level between CA and CS groups by LEfSe analysis.
Species name (Species)	group	Mean	LDA_value	P value
uncultured_organism_g__Ruminiclostridium_5	CS	3.0956	2.79833	0.00414166
Coelastrella_sp__M60_g__norank	CS	3.6507	3.36006	0.00152888
Romboutsia_lituseburensis	CS	3.31528	3.00124	0.00414166
unclassified_g__Ruminiclostridium_5	CS	3.80258	3.49452	0.00434475
unclassified_f__Ruminococcaceae	CS	4.81773	4.35794	0.018533
Gordonia_hydrophobica	CS	4.15288	3.85103	0.00320979
uncultured_Clostridiaceae_bacterium_g__Ruminococcaceae_UCG_013	CS	2.79186	2.51415	0.00152888
unclassified_g__Anaerotruncus	CS	3.96831	3.64169	0.00448325
unclassified_g__Bacillus	CS	4.73051	4.43884	0.00414166
Nakamurella_multipartita_DSM_44233	CS	1.79186	2.32313	0.00135455
unclassified_g___Eubacterium__coprostanoligenes_group	CS	2.62913	2.28304	0.0039342
unclassified_g__Lachnospiraceae_UCG_010	CS	1.49083	2.08443	0.0247685
unclassified_g__Eggerthella	CS	2.94185	2.65966	0.00152888
Cellulosimicrobium_cellulans_g__Cellulosimicrobium	CS	2.94568	2.65327	0.00152888
Ruminococcaceae_bacterium_GD6	CS	2.63696	2.35899	0.0144945
Bilophila_wadsworthia	CS	3.88747	3.57987	0.00241594
Clostridiaceae_bacterium_GM1	CS	3.51099	3.17151	0.00441369
uncultured_bacterium_g__Kaistia	CS	2.14404	2.04357	0.00149292
unclassified_g__Subdoligranulum	CS	2.52224	2.23208	0.00320979
uncultured_bacterium_g__Amaricoccus	CS	1.96795	2.31067	0.00138833
unclassified_g__norank_o__Mollicutes_RF9	CS	3.74247	3.43252	0.0031526
unclassified_g__Catabacter	CS	2.38013	2.00094	0.0250982
Watanabea_reniformis	CS	2.35117	2.17685	0.00149292
unclassified_g__Clostridium_sensu_stricto_1	CS	3.79618	3.50075	0.00394414
unclassified_g__Caproiciproducens	CS	3.19197	2.85009	0.00696464
uncultured_soil_bacterium_g__Planktothrix	CS	2.30374	2.05302	0.00682365
uncultured_alpha_proteobacterium_g__Candidatus_Hepatincola	CS	3.27438	2.97488	0.00152888
uncultured_bacterium_g__Candidatus_Soleaferrea	CS	2.59634	2.31716	0.0042321
unclassified_g__Ochrobactrum	CS	2.95323	2.54208	0.038082
Monoraphidium_neglectum	CS	2.74003	2.46969	0.00152888
unclassified_g__norank_f__Clostridiales_vadinBB60_group	CS	3.38432	3.02713	0.0177191
unclassified_g__Parabacteroides	CS	5.19177	4.7014	0.0423571
unclassified_g__Phascolarctobacterium	CS	4.34499	4.02709	0.00381557
_Clostridium__propionicum_DSM_1682	CS	2.58774	2.29344	0.0040592
Anaerofustis_stercorihominis_DSM_17244	CS	2.39392	2.15012	0.00503178
uncultured_bacterium_g__Ruminiclostridium_5	CS	2.76958	2.43893	0.00375221
Pseudomonas_veronii	CS	2.51202	2.20159	0.0289339
unclassified_g__Ruminococcaceae_UCG_013	CS	2.96432	2.67648	0.00152888
unclassified_g__Rhizobium	CS	2.21099	2.28025	0.00308829
unclassified_g__Ruminococcaceae_UCG_014	CS	3.57808	3.14795	0.018533
uncultured_bacterium_g__Coprococcus_1	CS	3.07346	2.76331	0.00375221
uncultured_bacterium_g___Eubacterium__coprostanoligenes_group	CS	4.00836	3.67851	0.0112453
unclassified_g__Nostoc	CS	2.14404	2.02228	0.00149292
Nannochloropsis_oceanica_g__norank	CS	1.96795	2.25823	0.0247685
uncultured_Firmicutes_bacterium_g__Candidatus_Soleaferrea	CS	2.33593	2.05141	0.00682365
unclassified_g__norank_f__Family_XIII	CS	2.26898	2.01124	0.0370313
Mycobacterium_arupense	CS	2.30374	2.14269	0.00149292
unclassified_g__Hydrogenoanaerobacterium	CS	3.69833	3.37026	0.00420874
Mycobacterium_poriferae	CS	2.78087	2.50741	0.00375221
unclassified_g__Stenotrophomonas	CS	2.76958	2.37568	0.017518
uncultured_bacterium_g__norank_o__Mollicutes_RF9	CS	3.42153	3.07058	0.0072684
uncultured_bacterium_g__Tyzzerella	CS	2.72128	2.41948	0.00152888
unclassified_g__Mycobacterium	CS	2.69495	2.43615	0.00149292
unclassified_f__FamilyI_o__SubsectionIV	CS	2.7461	2.50272	0.00152888
Clostridium_sp__SL_2013_71	CS	3.38293	3.08474	0.00320979
Arcobacter_butzleri	CS	3.97442	3.62598	0.0146176
unclassified_g__norank_f__FamilyI_o__SubsectionIV	CS	3.44265	3.16982	0.00149292
Lactococcus_piscium	CS	4.17343	3.88422	0.00152888
Rhodococcus_koreensis	CS	2.43284	2.22844	0.00145751
unclassified_g__Streptococcus	CS	3.08467	2.78536	0.00241594
uncultured_Firmicutes_bacterium_g__norank_f__Lachnospiraceae	CS	2.62116	2.34463	0.00682365
unclassified_g__norank_c__Cyanobacteria	CS	2.47984	2.27422	0.029913
uncultured_bacterium_g__Anaerotruncus	CS	2.95696	2.64182	0.00236785
Nostoc_calcicola_99	CS	1.66692	2.15071	0.0247685
uncultured_Firmicutes_bacterium_g__Ruminococcaceae_UCG_014	CS	3.24095	2.93299	0.0068649
unclassified_f__Christensenellaceae	CS	2.11922	2.05129	0.00668682
unclassified_g__Candidatus_Protochlamydia	CS	1.58774	2.36459	0.00628518
unclassified_g__Escherichia_Shigella	CS	3.99801	3.70906	0.00434475
unclassified_g__Tyzzerella_3	CS	2.90161	2.60496	0.0252066
unclassified_g__Paenibacillus	CS	2.11922	2.14447	0.00149292
unclassified_g__Methylobacterium	CS	2.6741	2.39079	0.00309602
Bacillus_endoradicis	CS	2.62116	2.36852	0.00149292
Eggerthellaceae_bacterium_Marseille_P2849	CS	3.10096	2.73845	0.00696464
Rhodococcus_hoagii	CS	3.80837	3.50495	0.00241594
Clostridium_sp__ND2	CS	3.77357	3.47267	0.00241594
uncultured_bacterium_g__Hydrogenoanaerobacterium	CS	2.47984	2.20367	0.00152888
uncultured_Bacteroidia_bacterium_g__Dysgonomonas	CS	3.56179	3.27238	0.00152888
Castanea_mollissima__Chinese_chestnut__g__norank	CS	3.15122	2.88414	0.00145751
unclassified_g__Bosea	CS	2.28671	2.08834	0.00314817
unclassified_g__Weissella	CS	3.20264	2.89008	0.00320979
Clostridium_sp__Marseille_P2434	CS	3.10626	2.83555	0.00149292
Bacillus_aerophilus	CS	2.50155	2.24072	0.00149292
Geobacillus_stearothermophilus_g__Geobacillus	CS	2.36589	2.1358	0.00149292
Coccomyxa_subellipsoidea_C_169	CS	1.79186	2.22213	0.00655146
unclassified_g__Carnobacterium	CS	3.03179	2.74605	0.00152888
Nannocystis_pusilla	CS	1.84301	2.75569	0.0247685
uncultured_bacterium_g__Dysgonomonas	CS	3.05014	2.7543	0.0252066
Sphingobacterium_multivorum	CS	2.47984	2.23175	0.00668682
uncultured_soil_bacterium_g__norank_o__HTA4	CS	2.0349	2.14686	0.00149292
unclassified_g__Tyzzerella	CS	2.30374	2.02965	0.00535668
Providencia_alcalifaciens	CA	3.07102	2.8362	0.0464796
unclassified_g__Hafnia_Obesumbacterium	CA	3.20654	3.01372	0.0173178
unclassified_g__Bilophila	CA	3.2754	2.91415	0.0235941
uncultured_Verrucomicrobia_bacterium_g__Akkermansia	CA	3.69689	3.35503	0.00931441
uncultured_bacterium_g__Bacteroides	CA	4.46904	4.10013	0.0118294
unclassified_g__Butyricimonas	CA	3.5301	3.19065	0.0235941
unclassified_f__Porphyromonadaceae	CA	2.81083	2.58203	0.0232919
uncultured_bacterium_g__Alistipes	CA	4.41196	4.14977	0.00320979
gut_metagenome_g__norank_f__Rhodospirillaceae	CA	3.11556	2.72857	0.00931441
uncultured_Verrucomicrobiaceae_bacterium_g__Akkermansia	CA	3.71113	3.34554	0.00931441
unclassified_f__Micrococcaceae	CA	2.65646	2.47652	0.00590965
unclassified_g__Rikenella	CA	2.4054	2.07526	0.0235941
unclassified_g__Elizabethkingia	CA	3.20803	3.03717	0.00931441
uncultured_bacterium_g__Odoribacter	CA	3.18512	2.82451	0.00931441
unclassified_f__Prevotellaceae	CA	3.66847	3.26853	0.0235941
Flavobacterium_oncorhynchi	CA	3.18512	3.00045	0.00917433
unclassified_f__Erysipelotrichaceae	CA	4.07569	3.51977	0.0183281
unclassified_g__norank_f__Bacteroidales_S24_7_group	CA	3.15426	2.85694	0.00931441
Leuconostoc_pseudomesenteroides	CA	2.88566	2.58458	0.029913
Arthrobacter_psychrolactophilus	CA	4.37973	4.17116	0.00381557
unclassified_g__Alistipes	CA	4.12735	3.77316	0.00320979
uncultured_prokaryote_g__Vogesella	CA	2.68713	2.34195	0.00917433
Morganella_morganii_subsp__morganii_KT	CA	4.04842	3.72413	0.0118294
Anaerorhabdus_furcosa	CA	3.9402	3.63317	0.0111014
unclassified_g__Chryseobacterium	CA	3.52797	3.3171	0.00931441
unclassified_g__Odoribacter	CA	3.54678	3.18929	0.0235941
unclassified_f__Rikenellaceae	CA	3.93241	3.62496	0.0235941
Myroides_marinus	CA	4.50307	4.31146	0.0235941
unclassified_f__Veillonellaceae	CA	4.13428	3.91126	0.00931441
Vagococcus_fluvialis	CA	4.93893	4.49118	0.00320979
Alistipes_sp__CHKCI003	CA	2.69203	2.57121	0.0223939
uncultured_bacterium_g__Cetobacterium	CA	3.35754	3.01382	0.0146176
Rikenella_microfusus_DSM_15922	CA	2.20504	2.01481	0.0223939
Ruminococcus_sp__Marseille_P2780		1.58774		-
Pseudomonas_psychrotolerans		0		-
unclassified_g__Acinetobacter		4.16474		-
uncultured_bacterium_g__norank_o__JG30_KF_CM45		2.00271		0.0142816
Auxenochlorella_protothecoides_g__norank		1.88877		-
Shewanella_decolorationis		2.06486		-
Serratia_fonticola		0.888771		-
unclassified_g__Ruminiclostridium_9		2.36589		-
unclassified_f__Flavobacteriaceae		0		-
Sphingobium_xenophagum		1.04367		-
uncultured_bacterium_g__Erysipelatoclostridium		4.04215		-
uncultured_Verrucomicrobia_bacterium_g__norank_o__Opitutae_vadinHA64		0		-
unclassified_g___Anaerorhabdufurcosa_group		1.21976		-
unclassified_o__Sphingobacteriales		0		-
uncultured_organism_g__Ruminococcaceae_NK4A214_group		1.52079		-
Lactobacillus_intestinalis		2.32243		-
Leucobacter_salsicius_M1_8		2.20504		-
Clostridium_sp__enrichment_culture_clone_06_1235251_143		0		-
uncultured_rumen_bacterium_4C0d_17		1.1898		-
unclassified_g__Anaerosinus		2.26116		-
uncultured_bacterium_g__norank_f__FFCH7168		1.04367		-
unclassified_g__Paracoccus		1.66692		-
Comamonas_testosteroni_TK102		2.72491		-
Sphingobacterium_spiritivorum		1.04367		-
unclassified_g__Lactobacillus		2.71113		-
Paraburkholderia_fungorum		2.0214		-
unclassified_g__norank_f__Acidaminococcaceae		0		-
uncultured_Clostridium_sp__g__Anaerosporobacter		2.80258		-
unclassified_g__Pseudomonas		4.41594		-
unclassified_g__Aeromonas		4.10569		-
unclassified_g__Butyricicoccus		2.26898		-
Acinetobacter_rudis_CIP_110305		1.04367		-
bacterium_Ellin5121		0		-
uncultured_rumen_bacterium_g__norank_f__Rhodospirillaceae		0		-
uncultured_bacterium_g__Taibaiella		1.44161		-
Methylobacterium_aquaticum		1.04367		-
unclassified_f__Flammeovirgaceae		0		-
uncultured_bacterium_g__norank_f__Peptococcaceae		2.49083		-
uncultured_Clostridiales_bacterium_g__Ruminococcaceae_UCG_005		1.44161		-
uncultured_bacterium_g__Bilophila		3.43637		-
uncultured_bacterium_g__Peptostreptococcus		1.94676		-
unclassified_g__Gordonibacter		2.80785		-
uncultured_bacterium_g__Acidisphaera		0		-
uncultured_Rikenellaceae_bacterium_g__Rikenella		2.60597		-
uncultured_bacterium_g__norank_f__Porphyromonadaceae		0		-
unclassified_g__norank_p__Atribacteria		1.44161		-
unclassified_g__Peptoclostridium		3.90076		-
gut_metagenome_g__norank_f__Flavobacteriaceae		1.52079		-
uncultured_bacterium_g__Faecalibacterium		1.52079		-
unclassified_g__Novosphingobium		0.742643		-
uncultured_Peptococcaceae_bacterium_g__norank_o__Selenomonadales		3.34143		-
bacterium_enrichment_culture_clone_B213_2011_		0		-
uncultured_bacterium_g__Succinispira		2.75548		-
uncultured_bacterium_g__Coprobacillus		3.64005		-
Brevundimonas_nasdae		1.58774		-
uncultured_bacterium_g__Parabacteroides		0		-
unclassified_f__Geodermatophilaceae		1.36589		-
uncultured_alpha_proteobacterium_g__norank_f__Rickettsiales_Incertae_Sedis		0		-
unclassified_o__Clostridiales		2.28671		-
unclassified_g__norank_f__Rhodospirillaceae		3.02594		-
unclassified_g__Faecalitalea		4.67562		-
uncultured_bacterium_g__Candidatus_Saccharimonas		1.74264		-
unclassified_g__Desulfovibrio		2.95483		-
Plantibacter_flavus_g__Plantibacter		1.94676		-
unclassified_g__Agromyces		1.79186		0.0247685
uncultured_bacterium_g__Oxalobacter		2.26898		-
unclassified_g__norank_f__Rickettsiales_Incertae_Sedis		0		-
uncultured_Firmicutes_bacterium_g__Ruminococcaceae_NK4A214_group		0		-
uncultured_Eubacteriaceae_bacterium_g___Eubacterium__brachy_group		2.81453		-
Cryptosporangium_japonicum		0		-
uncultured_rumen_bacterium_g__Acetanaerobacterium		0		-
unclassified_g__Sphingomonas		1.52079		-
uncultured_organism_g__norank_f__Clostridiales_vadinBB60_group		2.0214		-
Acinetobacter_bohemicus_ANC_3994		0		-
unclassified_o__Selenomonadales		1.44161		-
uncultured_bacterium_g__norank_o__P_palmC41		0		-
uncultured_Comamonas_sp__g__Comamonas		2.33371		-
unclassified_p__Firmicutes		1.21976		-
uncultured_organism_g__Ruminococcaceae_UCG_014		1.64573		-
unclassified_g__Parasutterella		1.04367		-
Sphingobium_yanoikuyae		0		-
unclassified_g__Coprobacter		2.12285		-
uncultured_bacterium_g__Singulisphaera		1.49083		-
unclassified_g__norank_f__Christensenellaceae		2.16752		0.00152888
uncultured_bacterium_g__Ruminococcaceae_UCG_014		2.35543		-
unclassified_g__Erysipelatoclostridium		3.20204		-
Sphingomonas_kaistensis		1.52079		-
Bacteroides_cellulosilyticus		2.38013		-
unclassified_g__Robinsoniella		3.46855		-
uncultured_bacterium_g__Thermovirga		1.85659		-
unclassified_g__Christensenellaceae_R_7_group		1.21976		-
Paenibacillus_castaneae		0		-
uncultured_bacterium_g__Cereibacter		0		-
Jeotgalibacillus_campisalis		0		-
Parabacteroides_sp__HGS0025		2.68216		-
unclassified_g__Anaerostipes		2.6177		-
uncultured_bacterium_g__norank_f__Clostridiales_vadinBB60_group		1.52079		-
unclassified_g__Ralstonia		2.08507		-
Pedobacter_boryungensis		2.27412		-
uncultured_bacterium_g__Lachnospiraceae_NK4A136_group		2.04367		-
uncultured_organism_g__Delftia		2.21976		-
Alistipes_indistinctus_YIT_12060		1.69689		-
unclassified_g__norank_f__Ruminococcaceae		2.9955		-
uncultured_bacterium_g__Aminobacterium		1.44161		-
uncultured_bacterium_g__norank_p__Saccharibacteria		1.88877		-
unclassified_g__Bradyrhizobium		2.14404		-
Deinococcus_ficus		0		-
unclassified_g__Vibrio		0		-
uncultured_bacterium_g__Eisenbergiella		1.21976		-
unclassified_g__Lachnospiraceae_NK4A136_group		1.64573		-
uncultured_bacterium_g__Albirhodobacter		1.49083		-
uncultured_bacterium_g__norank_o__Gastranaerophilales		0.742643		-
unclassified_g__Citrobacter		5.1094		-
unclassified_g__Acetanaerobacterium		0.742643		-
bacterium_Lincoln_Park_3		0		-
unclassified_o__Micrococcales		2.14058		-
gut_metagenome_g__norank_f__Ruminococcaceae		1.91873		-
unclassified_f__Clostridiaceae_1		2.54198		-
uncultured_Acidobacteria_bacterium_g__Bryobacter		0.742643		-
uncultured_bacterium_g__Ruminiclostridium_6		2.0214		-
unclassified_g__Turicibacter		0		-
unclassified_f__Family_XIII		2.74264		-
unclassified_f__Oxalobacteraceae		0.888771		-
unclassified_g__Rhodococcus		3.00509		-
Candidatus_Microthrix_parvicella_RN1		0		-
Fusobacterium_varium		4.1182		-
unclassified_g__Ruminococcaceae_UCG_010		0		-
Acinetobacter_sp__TTH0_4		2.45865		-
unclassified_g__Ruminococcaceae_UCG_008		2.1898		-
Akkermansia_muciniphila		1.69689		-
Janthinobacterium_lividum_g__Janthinobacterium		0		-
unclassified_o__Rhizobiales		0		-
uncultured_bacterium_g__Shuttleworthia		1.69689		-
unclassified_g__Bifidobacterium		1.69689		-
Gordonibacter_sp__Marseille_P2775		3.32357		-
Ruminococcaceae_bacterium_AM2		1.52079		-
uncultured_bacterium_g__Family_XIII_UCG_001		1.58774		-
Staphylococcus_kloosii		1.64573		-
unclassified_f__Rhodospirillaceae		0		-
unclassified_g__Photobacterium		0		-
uncultured_bacterium_g__Anaerofilum		3.32334		-
unclassified_g__Faecalibacterium		1.91873		-
unclassified_f__Peptococcaceae		0		-
unclassified_g__Devosia		1.21976		-
Comamonas_koreensis		2.72037		-
unclassified_f__Paenibacillaceae		0		-
unclassified_g__Clostridium_sensu_stricto_13		1.1898		-
Rhodococcus_fascians		1.58774		-
unclassified_g__Brachybacterium		1.52079		-
uncultured_Holophagae_bacterium		1.21976		-
Sphingobacterium_faecium		2.83606		-
uncultured_bacterium_g__Rikenella		2.90401		-
unclassified_g___Eubacterium__fissicatena_group		3.89652		-
Mycoplasma_hyopneumoniae		0		-
unclassified_o__Bacteroidales		0		-
unclassified_g__Lactococcus		3.99184		-
uncultured_Erysipelotrichia_bacterium_g__norank		2.42388		-
Gadus_morhua__Atlantic_cod__g__Rikenella		2.6177		-
Shewanella_xiamenensis		2.81453		-
uncultured_Burkholderiales_bacterium_g__Aquabacterium		0		-
unclassified_o__Chlamydiales		0		-
human_gut_metagenome_g__Christensenellaceae_R_7_group		0		-
unclassified_g__norank_c__S085		0		-
unclassified_g__Ruminococcus_1		2.41474		-
unclassified_g__Shewanella		3.0191		-
uncultured_bacterium_g__Tyzzerella_4		2.31084		-
Blattella_germanica__German_cockroach__g__norank_f__Rhodospirillaceae		1.74264		-
Comamonadaceae_bacterium_BFE40A		0		-
uncultured_rumen_bacterium_g__Ruminococcaceae_UCG_014		1.85659		-
unclassified_g__norank_o__Gastranaerophilales		2.08507		-
Stenotrophomonas_rhizophila_g__Stenotrophomonas		0		-
unclassified_g__Pseudonocardia		0		-
unclassified_g__Corynebacterium_1		1.96795		-
uncultured_Clostridia_bacterium_g__norank_f__Clostridiales_vadinBB60_group		2.27412		-
Moraxella_osloensis_g__Enhydrobacter		1.21976		-
uncultured_bacterium_g__Ruminococcaceae_UCG_009		1.88877		0.00145751
uncultured_bacterium_g__Ruminococcus_2		2.04367		-
Brevundimonas_bullata		1.69689		-
Parabacteroides_goldsteinii		2.50155		-
unclassified_g__Anaerovorax		2.10437		-
unclassified_g__Barnesiella		0.742643		-
unclassified_g__Flavobacterium		1.88877		-
unclassified_g__Anaerofilum		0		-
Thermus_thermophilus		0		-
Staphylococcus_sciuri_subsp__sciuri		1.36589		-
unclassified_g__Leucobacter		1.79186		-
gut_metagenome_g___Eubacterium__coprostanoligenes_group		1.64573		-
uncultured_Rikenellaceae_bacterium_g__Alistipes		0		-
uncultured_bacterium_g__Treponema_2		2.15762		-
Brevundimonas_staleyi		1.3447		-
Tsukamurella_tyrosinosolvens		1.79186		-
unclassified_g__Empedobacter		2.87936		-
uncultured_Clostridiaceae_bacterium_g__Lachnospiraceae_NCS004_group		1.21976		-
unclassified_c__Gammaproteobacteria		3.0771		-
unclassified_g__norank_p__Saccharibacteria		2.35543		-
Microbacterium_oxydans_g__Microbacterium		3.32334		-
uncultured_organism_g__Candidatus_Soleaferrea		1.52079		-
uncultured_bacterium_g__Anaeroplasma		2.48301		-
uncultured_soil_bacterium_g__norank_f__Caldilineaceae		0.888771		-
Hydrogenoanaerobacterium_saccharovorans		0.888771		-
Paenibacillus_glucanolyticus		0		-
unclassified_g__norank_f__Mycoplasmataceae		0		-
unclassified_f__Micromonosporaceae		2.46855		-
unclassified_g__Marvinbryantia		1.78404		-
unclassified_g__Ruminococcaceae_NK4A214_group		1.93016		-
unclassified_g__Ruminococcaceae_UCG_005		2.10437		-
unclassified_g__norank_f__Mitochondria		0.742643		-
unclassified_g__Ruminococcaceae_UCG_009		2.14058		-
bacterium_iCA391		1.74264		-
uncultured_Clostridium_sp__g__norank_f__Ruminococcaceae		0.888771		-
unclassified_g__Nakamurella		2.16752		0.00668682
uncultured_Subdoligranulum_sp_		1.74264		-
uncultured_Clostridium_sp__g__Tyzzerella		3.09867		-
uncultured_Porphyromonadaceae_bacterium_g__Petrimonas		1.3447		-
unclassified_g__Streptomyces		1.88877		-
Laribacter_hongkongensis		3.25719		-
unclassified_g__Vitreoscilla		0		-
unclassified_g__Dielma		3.00509		-
uncultured_Firmicutes_bacterium_g__Tyzzerella		0		-
unclassified_g__Bacteroides		5.45098		-
unclassified_g__Budvicia		1.21976		-
unclassified_g__Roseburia		0		-
unclassified_g__Elusimicrobium		0		-
Microlunatus_aurantiacus		1.73387		0.0247685
unclassified_g__Pediococcus		2.87298		-
unclassified_g__Mycoplasma		0.742643		-
unclassified_g__Burkholderia_Paraburkholderia		1.88877		-
gut_metagenome_g__Alloprevotella		1.3447		-
uncultured_bacterium_g__Prevotellaceae_NK3B31_group		2.06486		-
uncultured_alpha_proteobacterium_g__norank_f__Mitochondria		2.68216		-
gut_metagenome_g__Alistipes		1.58774		-
unclassified_f__Mycoplasmataceae		0		-
uncultured_Bacteroidales_bacterium_g__Prevotellaceae_UCG_001		1.52079		-
Alistipes_shahii		1.21976		-
uncultured_bacterium_g__Anaerosinus		0		-
Actinopolymorpha_pittospori		1.04367		-
Lactobacillus_murinus_g__Lactobacillus		1.91873		-
unclassified_f__Enterobacteriaceae		1.64573		-
Christensenella_minuta		0		-
Bacteroides_fragilis_g__Bacteroides		2.10437		-
unclassified_g__Vogesella		2.15762		-
Nostoc_sp__PCC_7120_g__Anabaena		1.96795		0.00682365
unclassified_g__Wohlfahrtiimonas		1.97309		-
Rhizobium_pusense		2.14404		0.00149292
Plesiomonas_shigelloides		1.88877		0.0232919
unclassified_k__norank		0		-
unclassified_g__Pedobacter		2.234		-
unclassified_g__Lachnospiraceae_UCG_001		1.82182		-
uncultured_bacterium_g__Prevotellaceae_UCG_001		1.85659		-
Pseudomonas_gessardii		3.69447		-
uncultured_bacterium_g__Prevotellaceae_UCG_003		0		-
Lactobacillus_johnsonii		2.82543		-
Candidatus_Anadelfobacter_veles		0		-
unclassified_g__norank_f__Anaerolineaceae		0		-
unclassified_g__Blautia		2.12285		-
uncultured_actinobacterium_g__Propionimicrobium		2.04367		-
uncultured_organism_g__Ruminococcus_1		1.21976		-
Ureaplasma_diversum		0		-
Oceanobacillus_profundus_g__Oceanobacillus		1.1898		-
unclassified_g__Solibacillus		0.888771		-
unclassified_f__Coriobacteriaceae		2.33371		-
Alistipes_sp__N15_MGS_157		1.21976		-
Arthrobacter_agilis_g__Arthrobacter		0		-
unclassified_g__Vagococcus		3.31084		-
Oryza_sativa_Indica_Group__long_grained_rice__g__norank_f__Mitochondria		1.52079		-
unclassified_f__Bacillaceae		1.99792		-
Candidatus_Amphibiichlamydia_ranarum		0		-
uncultured_bacterium_g__Aeromicrobium		1.3447		-
Proteus_hauseri		1.91873		-
Ralstonia_pickettii_g__Ralstonia		2.5939		-
unclassified_f__Rhizobiaceae		1.79186		-
uncultured_bacterium_g__Breznakia		2.28671		-
unclassified_g__Polaromonas		2.42388		-
uncultured_bacterium_g__norank_f__Bacteroidales_S24_7_group		2.58774		-
unidentified_rumen_bacterium_JW32		2.88		-
Comamonas_terrigena		2.06486		-
uncultured_prokaryote_g__Ruminococcaceae_UCG_005		2.06486		-
uncultured_Desulfovibrionaceae_bacterium		0		-
Brevundimonas_diminuta		2.06486		-
uncultured_Firmicutes_bacterium_g__norank_o__Mollicutes_RF9		1.73387		-
uncultured_bacterium_g__Gordonibacter		2.75124		-
uncultured_Acetobacteraceae_bacterium_g__norank_f__Rhodospirillaceae		0		-
unclassified_g__Sorangium		0		-
Ruminococcus_sp__5_1_39BFAA		1.85659		-
Propionibacterium_acnes_subsp__acnes_g__Propionibacterium		1.85659		-
unclassified_f__Lachnospiraceae		4.70329		-
Bacillus_horneckiae		0		-
unclassified_g__Acidovorax		1.79186		-
unclassified_g__Candidatus_Hepatincola		0		-
uncultured_bacterium_g__Subdoligranulum		1.94676		-
unclassified_g__Lachnoclostridium		5.06916		-
Paenibacillus_humicus		0		-
unclassified_f__Desulfovibrionaceae		3.12466		-
Bifidobacterium_pseudocatenulatum_DSM_20438__JCM_1200__LMG_10505		1.78404		-
unclassified_g__Pelomonas		1.21976		-
uncultured_Acidobacteria_bacterium_g__Paludibaculum		1.3447		-
uncultured_bacterium_g__Candidatus_Competibacter		0		-
Eubacterium_limosum		3.00509		-
Fusobacterium_necrophorum_subsp__necrophorum		1.73387		0.0252066
uncultured_bacterium_g__norank_f__0319_6G20		0		-
uncultured_bacterium_g__Quinella		1.21976		-
uncultured_Clostridiales_bacterium_g__Oscillibacter		2.4054		-
unclassified_g___Eubacterium__nodatum_group		2.37611		-
uncultured_bacterium_g__Sporosarcina		0		-
uncultured_Clostridiales_bacterium_g___Ruminococcutorques_group		2.88252		-
uncultured_soil_bacterium_g__norank_f__Rhodospirillaceae		0		-
Clostridium_butyricum		1.74264		-
unclassified_g__Enterococcus		1.82182		-
uncultured_Firmicutes_bacterium_g__Caldicoprobacter		1.88877		-
