# Supplementary material for: Effects of Captivity and Season on the Gut Microbiota of the Brown Frog (Rana dybowskii)
Source: Front Microbiol. 2019 Aug 23;10:1912. doi: 10.3389/fmicb.2019.01912 (PMC6716059; doi:10.3389/fmicb.2019.01912)
Supplement: Supplementary file 5 [file Table_5.XLSX]

## Sheet: 多级物种物种差异判别分析
Tbale S5 Differences in relative abundant of the family levelbetween captive and wild by LEfSe analysis.
Species name (Family)	group	Mean	LDA_value	Pvalue
FamilyI_o__SubsectionIV	C	3.17695	2.9261	0.0352922
Fusobacteriaceae	C	3.88949	3.62539	3.12194251529e-05
Micromonosporaceae	C	2.17132	2.54706	0.0499386
Campylobacteraceae	C	3.66085	3.37941	0.00177967
Porphyromonadaceae	C	5.04344	4.71755	0.00653527
Streptococcaceae	C	4.12028	3.65977	0.00463809
Bacteroidaceae	C	5.33976	4.96475	8.99244172128e-05
unclassified_c__Gammaproteobacteria	C	2.87405	2.57065	0.0319465
Microbacteriaceae	C	3.33915	2.98244	0.00595929
norank_o__HTA4	C	1.65469	2.77058	0.0113948
Enterobacteriaceae	C	5.04771	4.57691	0.0105444
Neisseriaceae	C	3.153	2.84505	0.00581721
Tsukamurellaceae	C	1.58774	2.80395	0.00450298
Prevotellaceae	C	3.45648	3.07421	0.0195453
Enterococcaceae	C	4.72075	4.45188	4.11932854557e-05
Peptostreptococcaceae	C	3.92752	3.57614	0.000702282
Pseudomonadaceae	C	4.26421	3.93653	0.0206231
Leuconostocaceae	C	3.08605	2.77977	0.0123212
Parachlamydiaceae	C	1.20753	3.14517	0.0264824
FamilyI_o__SubsectionIII	C	1.92353	2.46835	0.0267688
unclassified_o__Clostridiales	C	2.12134	2.36578	0.00177388
Acidaminococcaceae	C	3.98102	3.67176	0.000259238
Geodermatophilaceae	C	1.35366	2.70573	0.0484522
Nocardiaceae	C	3.98568	3.61564	0.0123302
Staphylococcaceae	C	1.76383	2.94778	0.0303989
norank_p__Saccharibacteria	C	2.25675	2.2646	0.00176811
Deferribacteraceae	W	2.77915	2.63632	7.4441517718e-05
Eubacteriaceae	W	4.53634	4.23689	2.19302832608e-05
Chlamydiaceae	W	1.87174	2.97476	0.0195064
Burkholderiaceae	W	3.39392	2.97438	0.00113309
Mycoplasmataceae	W	3.446	3.18131	9.19323673133e-06
Planococcaceae	W	1.92096	3.06021	0.0302654
Cryptosporangiaceae	W	1.17277	3.35092	0.0405241
Coriobacteriaceae	W	4.83244	4.53466	0.000604946
unclassified_o__Selenomonadales	W	4.54209	4.2549	0.00125563
Vibrionaceae	W	2.05358	2.52707	0.0195064
unclassified_o__Chlamydiales	W	2.39288	3.07377	0.00381277
Peptococcaceae	W	3.39859	2.99097	0.0176251
unclassified_k__norank	W	2.78766	2.61728	0.00161723
unclassified_o__Bacteroidales	W	2.69651	2.54371	0.00161233
unclassified_o__Rhizobiales	W	1.58774	3.00142	0.0193626
Family_XIII	W	3.97169	3.59979	0.00647342
Rickettsiales_Incertae_Sedis	W	3.65105	3.29953	0.0217256
Ruminococcaceae	W	5.35875	4.89358	0.000906766
Acetobacteraceae	W	2.10727	3.08344	0.0408093
Christensenellaceae	W	3.66776	3.30122	0.00294907
Elusimicrobiaceae	W	2.81225	2.68393	0.000622627
Desulfovibrionaceae		4.47027		-
Carnobacteriaceae		2.65157		-
Rhodobacteraceae		2.46057		-
Nocardioidaceae		1.35366		-
Spirochaetaceae		1.92353		-
Polyangiaceae		0.950919		-
norank_o__Selenomonadales		3.49041		-
Solibacteraceae__Subgroup_3_		1.20753		-
Nannocystaceae		1.4628		-
FFCH7168		0.80959		-
norank_c__S085		1.37689		-
Clostridiales_vadinBB60_group		3.14203		-
Micrococcaceae		4.15408		-
Rhodospirillaceae		3.62455		-
norank_o__Mollicutes_RF9		3.58374		-
norank_c__Acidobacteria		0.985681		-
Pseudonocardiaceae		1.37689		-
Comamonadaceae		3.04638		-
norank_c__Cyanobacteria		3.4989		-
Alcaligenaceae		0.80959		-
Corynebacteriaceae		1.71268		-
norank_p__Atribacteria		1.20753		-
Lachnospiraceae		5.384		-
Unknown_Family_o__Unknown_Order_c__Unknown_Class_p__Saccharibacteria		1.50856		-
Oxalobacteraceae		3.62147		-
Moraxellaceae		3.94599		-
norank_o__JG30_KF_CM45		2.00528		-
Streptomycetaceae		1.90516		-
Promicromonosporaceae		2.56546		-
unclassified_p__Firmicutes		0.985681		-
Paenibacillaceae		2.60734		-
Propionibacteriaceae		2.11062		-
Dermabacteraceae		1.28671		-
norank_o__Gastranaerophilales		2.38761		-
Veillonellaceae		3.9561		-
Deinococcaceae		1.07586		-
Acidimicrobiales_Incertae_Sedis		0.950919		-
Hyphomicrobiaceae		1.17277		-
Shewanellaceae		3.02443		-
Flammeovirgaceae		1.51519		-
Sphingomonadaceae		2.48663		-
Anaerolineaceae		1.58774		-
Anaeroplasmataceae		2.24892		-
unclassified_o__Sphingobacteriales		1.61993		-
norank_o__P_palmC41		1.37689		-
Rhizobiaceae		2.88877		-
Caldilineaceae		1.55298		-
Bacillaceae		4.35982		-
Mycobacteriaceae		2.74409		-
Clostridiaceae_1		3.76552		-
Xanthomonadaceae		2.54995		-
norank_o__Opitutae_vadinHA64		1.37689		-
Thermaceae		1.17277		-
Flavobacteriaceae		4.50127		-
Brucellaceae		2.70446		-
Verrucomicrobiaceae		3.81878		-
Bifidobacteriaceae		1.80959		-
Nakamurellaceae		1.93992		-
Caulobacteraceae		2.3189		-
Chitinophagaceae		1.20753		-
0319_6G20		0.950919		-
Bradyrhizobiaceae		2.3079		-
unclassified_o__Micrococcales		1.9065		-
Mitochondria		2.48169		-
Erysipelotrichaceae		5.0922		-
Acidimicrobiaceae		0.950919		-
Synergistaceae		1.76383		-
Xanthomonadales_Incertae_Sedis		1.4738		-
Planctomycetaceae		1.11062		-
Sphingobacteriaceae		2.87029		-
Methylobacteriaceae		2.3281		-
Rikenellaceae		4.64945		-
Caldicoprobacteraceae		1.68465		-
Lactobacillaceae		3.12556		-
Bacteroidales_S24_7_group		3.02443		-
Aeromonadaceae		3.87498		-
