# Supplementary material for: Effects of Captivity and Season on the Gut Microbiota of the Brown Frog (Rana dybowskii)
Source: Front Microbiol. 2019 Aug 23;10:1912. doi: 10.3389/fmicb.2019.01912 (PMC6716059; doi:10.3389/fmicb.2019.01912)
Supplement: Supplementary file 6 [file Table_6.XLSX]

## Sheet: Sheet1
Tbale S6 Differences in relative abundant of the genus levelbetween captive and wild frogs by LEfSe analysis.
Species name (Genus)	group	Mean	LDA_value	Pvalue
unclassified_f__Family_XIII	W	3.5307	3.08287	0.00755339
Ruminococcaceae_UCG_009	W	3.54825	3.15972	0.00270767
Hydrogenoanaerobacterium	W	4.37878	3.99967	0.00131976
Serratia	W	2.61681	2.4902	0.00015121
Desulfovibrio	W	4.18963	3.86976	8.64316237272e-05
Acetanaerobacterium	W	2.47812	2.39803	0.0114224
unclassified_o__Bacteroidales	W	2.69651	2.58876	0.00161233
Rikenella	W	4.28745	3.94553	0.000950518
norank_f__Coriobacteriaceae	W	4.00374	3.62915	0.00642211
unclassified_f__Flavobacteriaceae	W	3.23347	3.06016	0.0408093
Candidatus_Amphibiichlamydia	W	1.87174	2.85538	0.0195064
Ruminiclostridium_5	W	4.24539	3.89251	0.00551844
Odoribacter	W	3.78513	3.35835	0.0214464
Ruminococcaceae_UCG_008	W	3.004	2.72501	0.00810308
Hafnia_Obesumbacterium	W	3.58472	3.22837	0.0356763
unclassified_f__Rhodospirillaceae	W	3.5405	3.26321	0.00387809
Vibrio	W	2.01787	2.60396	0.0409044
Mucispirillum	W	2.77915	2.57089	7.4441517718e-05
Burkholderia_Paraburkholderia	W	2.88204	2.59051	0.0244565
unclassified_f__Lachnospiraceae	W	5.04731	4.64808	0.0441636
Candidatus_Hepatincola	W	3.6067	3.28508	0.0392968
Anaerotruncus	W	4.6133	4.25144	0.00192876
Jeotgalibacillus	W	1.42804	2.98604	0.0408093
_Eubacterium__brachy_group	W	3.5537	3.09723	0.00150087
Tyzzerella	W	4.2741	3.88222	0.000498036
Cryptosporangium	W	1.17277	3.34794	0.0405241
Ureaplasma	W	2.0301	2.49008	0.00894928
unclassified_o__Rhizobiales	W	1.58774	2.8934	0.0193626
unclassified_f__Rikenellaceae	W	4.28871	3.87168	0.0269546
unclassified_k__norank	W	2.78766	2.6023	0.00161723
Anaerosinus	W	3.28738	2.98137	0.00373137
Eubacterium	W	4.53105	4.2238	2.20904969986e-05
Gordonibacter	W	4.71646	4.39333	0.000494308
norank_f__Mycoplasmataceae	W	2.16399	2.63821	0.003911
unclassified_f__Coriobacteriaceae	W	3.76694	3.44018	0.00122576
norank_f__Rickettsiales_Incertae_Sedis	W	2.62609	2.68973	0.000225222
_Eubacterium__fissicatena_group	W	4.67922	4.27895	0.00192876
Breznakia	W	3.50318	3.1914	0.036728
unclassified_f__Paenibacillaceae	W	2.00528	3.1947	0.0408093
Acidovorax	W	2.63216	2.6821	0.0455471
Robinsoniella	W	3.84097	3.46627	0.0222392
unclassified_f__Erysipelotrichaceae	W	4.65231	4.22638	0.00652494
unclassified_o__Chlamydiales	W	2.39288	2.69511	0.00381277
Anaerovorax	W	2.87863	2.47912	0.00563842
Roseburia	W	2.51912	2.79694	0.00156872
unclassified_f__Peptococcaceae	W	3.28201	2.95287	0.00162213
Acidisphaera	W	2.10727	2.63704	0.0408093
Elusimicrobium	W	2.81225	2.70051	0.000622627
unclassified_f__Oxalobacteraceae	W	3.6067	3.31672	0.0104396
unclassified_f__Ruminococcaceae	W	5.07074	4.54803	0.00467773
Mycoplasma	W	2.46057	2.51634	0.0114455
unclassified_f__Mycoplasmataceae	W	3.35232	3.02554	0.000228448
norank_f__Lachnospiraceae	W	4.19437	3.85113	0.00415064
Christensenella	W	3.51083	3.20883	7.7080412091e-05
Ruminococcaceae_UCG_010	W	2.01787	2.50799	0.00894928
Sphingobium	W	2.38228	2.65277	0.00646616
Ruminococcaceae_NK4A214_group	W	3.07477	2.68397	0.00261087
unclassified_o__Selenomonadales	W	4.54209	4.25933	0.00125563
Geobacillus	C	1.98568	2.77388	0.0113948
Elizabethkingia	C	2.97394	2.83607	0.00464248
Romboutsia	C	2.95416	2.59458	0.00219077
Parabacteroides	C	5.01341	4.64854	0.00231909
Ruminococcaceae_UCG_005	C	2.26443	2.53387	0.00110731
Empedobacter	C	2.75653	2.5755	0.000209985
Sphingobacterium	C	2.72604	2.48841	0.0489127
unclassified_f__FamilyI_o__SubsectionIV	C	2.36589	2.62139	0.0114272
Succinispira	C	2.5214	2.55972	0.0267688
Lactococcus	C	4.1024	3.64664	0.00463809
Staphylococcus	C	1.76383	2.91156	0.0303989
Dysgonomonas	C	3.29814	2.99424	0.0114272
Phascolarctobacterium	C	3.96568	3.56734	0.000638861
Dielma	C	2.77101	2.60654	0.0267688
norank_f__FamilyI_o__SubsectionIV	C	3.06244	2.74432	0.0113948
unclassified_f__Geodermatophilaceae	C	1.35366	2.8654	0.0484522
Peptoclostridium	C	3.87573	3.56981	0.002338
Citrobacter	C	4.99526	4.48054	0.0122799
Amaricoccus	C	1.58774	2.66221	0.0382423
Anaerostipes	C	2.38362	3.13524	0.0264824
norank_f__Christensenellaceae	C	1.78731	2.53897	0.0114272
Gordonia	C	3.77456	3.3961	1.6938072519e-05
norank_p__Saccharibacteria	C	2.25675	2.73111	0.00176811
Candidatus_Protochlamydia	C	1.20753	3.52404	0.0264824
Laribacter	C	3.02311	2.82154	0.0267688
Planktothrix	C	1.92353	2.80265	0.0267688
Rhodococcus	C	3.57114	2.91646	0.0385912
Providencia	C	2.84301	2.65856	0.0139924
unclassified_c__Gammaproteobacteria	C	2.87405	2.58802	0.0319465
unclassified_f__Micrococcaceae	C	2.42764	2.54251	0.0259704
Eggerthella	C	2.56164	2.57378	0.0114272
Fusobacterium	C	3.80763	3.53645	0.000161474
Anabaena	C	1.58774	3.0242	0.0267688
Bacteroides	C	5.33976	4.95261	8.99244172128e-05
Escherichia_Shigella	C	3.6255	3.28054	0.0155495
Pediococcus	C	2.6421	2.6037	0.0113948
Faecalibacterium	C	1.83078	2.969	0.0266971
Vagococcus	C	4.72043	4.43452	4.11932854557e-05
unclassified_f__Desulfovibrionaceae	C	2.89058	2.71478	0.0267688
norank_o__HTA4	C	1.65469	2.88943	0.0113948
Cetobacterium	C	3.12451	2.84315	0.00581721
Pseudomonas	C	4.26421	3.95508	0.0206231
Leuconostoc	C	2.73645	2.68176	0.0133957
Vogesella	C	2.56546	2.45492	0.00177388
unclassified_f__Micromonosporaceae	C	2.17132	2.56387	0.0499386
Tsukamurella	C	1.58774	3.05369	0.00450298
Plesiomonas	C	1.65469	3.28402	0.0113948
Nostoc	C	1.88877	2.74477	0.0352295
unclassified_o__Clostridiales	C	2.12134	2.61206	0.00177388
Microbacterium	C	3.27794	2.92589	0.00123087
Arcobacter	C	3.66085	3.30302	0.00177967
unclassified_f__Prevotellaceae	C	3.43439	3.22702	0.0114272
Weissella	C	2.82871	2.56056	0.00524602
Morganella	C	3.82558	3.52948	7.84657963987e-06
Myroides	C	4.26898	3.90217	0.0114272
Anaerofilum		3.23271		-
Devosia		1.17277		-
Albirhodobacter		2.07586		-
Butyricicoccus		3.27245		-
Anaeroplasma		2.24892		-
Nakamurella		1.93992		-
Pseudonocardia		1.37689		-
Bacillus		4.35675		-
Erysipelatoclostridium		4.74254		-
Blautia		2.07676		-
Brachybacterium		1.28671		-
Delftia		1.98568		-
norank_o__Selenomonadales		3.49041		-
Clostridium_sensu_stricto_13		1.4738		-
Aminobacterium		1.20753		-
Aeromonas		3.87498		-
Propionimicrobium		1.80959		-
Marvinbryantia		1.54995		-
Sphingomonas		1.70425		-
norank_o__Opitutae_vadinHA64		1.37689		-
unclassified_f__Rhizobiaceae		1.6225		-
Pedobacter		2.32147		-
Brevundimonas		2.3189		-
Carnobacterium		2.65157		-
unclassified_o__Sphingobacteriales		1.61993		-
Parasutterella		0.80959		-
unclassified_f__Flammeovirgaceae		1.51519		-
norank_f__Ruminococcaceae		3.12894		-
norank_f__Peptococcaceae		2.77046		-
Bifidobacterium		1.80959		-
norank_c__S085		1.37689		-
Akkermansia		3.81878		-
norank_c__Cyanobacteria		3.4989		-
_Eubacterium__coprostanoligenes_group		3.90516		-
Candidatus_Soleaferrea		3.08339		-
Ruminiclostridium_6		1.78731		-
Kaistia		2.46943		-
Ruminococcus_1		2.24095		-
norank_f__Acidaminococcaceae		1.88877		-
Ruminococcus_2		1.80959		-
norank_f__Mitochondria		2.48169		-
Christensenellaceae_R_7_group		1.64989		-
Alistipes		4.36625		-
Ruminiclostridium_9		2.97348		-
unclassified_p__Firmicutes		0.985681		-
norank_p__Atribacteria		1.20753		-
Polaromonas		2.1898		-
Catabacter		2.35461		-
Singulisphaera		1.11062		-
Actinopolymorpha		0.80959		-
norank_f__Flavobacteriaceae		2.32506		-
Bilophila		4.14783		-
Microlunatus		1.35366		-
unclassified_f__Veillonellaceae		3.9002		-
Prevotellaceae_NK3B31_group		1.83078		-
Clostridium_sensu_stricto_1		3.75407		-
Lachnospiraceae_NC2004_group		0.985681		-
Mycobacterium		2.74409		-
Candidatus_Competibacter		1.4738		-
norank_f__Family_XIII		2.38761		-
Family_XIII_UCG_001		1.35366		-
Arthrobacter		4.14585		-
Ralstonia		3.23422		-
Coprobacillus		3.61031		-
unclassified_f__Enterobacteriaceae		2.10727		-
_Ruminococcus__torques_group		2.64844		-
Enterococcus		1.58774		-
Thermus		1.17277		-
Agromyces		1.41165		-
Petrimonas		1.11062		-
unclassified_f__Porphyromonadaceae		2.57675		-
norank_o__Mollicutes_RF9		3.58374		-
Turicibacter		1.25195		-
Bradyrhizobium		2.07676		-
norank_o__P_palmC41		1.37689		-
unclassified_f__Bacillaceae		1.76383		-
Oxalobacter		2.19876		-
Faecalitalea		4.51814		-
Aquabacterium		2.01787		-
Prevotellaceae_UCG_001		1.78731		-
Shewanella		3.02443		-
Prevotellaceae_UCG_003		1.07586		-
norank_f__Clostridiales_vadinBB60_group		3.14203		-
Proteus		1.68465		-
Rhizobium		2.64698		-
norank_f__FFCH7168		0.80959		-
Anaerosporobacter		2.42237		-
Bosea		2.08658		-
norank_f__Anaerolineaceae		1.58774		-
Methylobacterium		2.3281		-
Lactobacillus		2.9526		-
Janthinobacterium		1.3189		-
Corynebacterium_1		1.71268		-
Quinella		0.985681		-
Sporosarcina		0.473798		-
norank_o__Gastranaerophilales		2.38761		-
norank_f__Porphyromonadaceae		1.58774		-
Stenotrophomonas		2.47704		-
norank_f__Rhodospirillaceae		3.15003		-
Photobacterium		0.950919		-
Nannocystis		1.4628		-
Coprococcus_1		2.72075		-
Vitreoscilla		0.774828		-
Caproiciproducens		3.19478		-
Butyricimonas		3.29602		-
norank_c__Acidobacteria		0.985681		-
Budvicia		3.08232		-
Plantibacter		2.19807		-
Tyzzerella_3		2.5214		-
Tyzzerella_4		2.09962		-
Comamonas		2.9151		-
Wohlfahrtiimonas		1.73901		-
norank_f__Bacteroidales_S24_7_group		3.02443		-
Lachnospiraceae_NK4A136_group		1.95572		-
Candidatus_Anadelfobacter		1.07586		-
Paracoccus		2.19807		-
Candidatus_Microthrix		0.950919		-
Thermovirga		1.6225		-
Propionibacterium		1.6225		-
Subdoligranulum		2.81424		-
Deinococcus		1.07586		-
Paenibacillus		2.4824		-
Eisenbergiella		0.985681		-
Chryseobacterium		4.46587		-
Streptomyces		1.90516		-
Cereibacter		0.950919		-
Peptostreptococcus		1.71268		-
Ochrobactrum		2.70446		-
Coprobacter		1.88877		-
Solibacillus		1.72907		-
Lachnospiraceae_UCG_001		1.58774		-
Bryobacter		0.50856		-
_Anaerorhabdus__furcosa_group		3.70832		-
Acinetobacter		3.94536		-
unclassified_f__Clostridiaceae_1		2.16177		-
Paludibaculum		1.11062		-
Streptococcus		2.72604		-
Shuttleworthia		1.4628		-
norank_f__Caldilineaceae		1.55298		-
Pelomonas		1.92096		-
unclassified_o__Micrococcales		1.9065		-
Enhydrobacter		1.25195		-
Flavobacterium		2.97245		-
Sphaerotilus		1.07586		-
Taibaiella		1.20753		-
Treponema_2		1.92353		-
Novosphingobium		1.17277		-
Lachnospiraceae_UCG_010		2.42319		-
Oscillibacter		2.70425		-
_Eubacterium__nodatum_group		3.14497		-
norank_f__0319_6G20		0.950919		-
Cellulosimicrobium		2.56546		-
Lachnoclostridium		4.97754		-
Ruminococcaceae_UCG_014		3.5864		-
Ruminococcaceae_UCG_013		2.80741		-
Oceanobacillus		0.80959		-
Barnesiella		0.50856		-
norank_o__JG30_KF_CM45		2.00528		-
unclassified_f__Christensenellaceae		3.057		-
Leucobacter		2.29389		-
Aeromicrobium		1.20753		-
Anaerofustis		2.61993		-
Candidatus_Saccharimonas		1.50856		-
Alloprevotella		1.11062		-
CL500_29_marine_group		0.950919		-
Caldicoprobacter		1.68465		-
Sorangium		0.950919		-
