# Supplementary material for: Effects of Captivity and Season on the Gut Microbiota of the Brown Frog (Rana dybowskii)
Source: Front Microbiol. 2019 Aug 23;10:1912. doi: 10.3389/fmicb.2019.01912 (PMC6716059; doi:10.3389/fmicb.2019.01912)
Supplement: Supplementary file 7 [file Table_7.XLSX]

## Sheet: 多级物种物种差异判别分析
Tbale S7 Differences in relative abundant of the species level between captive and wild frogs by LEfSe analysis.
Species name (Speices)	group	Mean	LDA_value	Pvalue
Providencia_alcalifaciens	C	2.84301	2.57683	0.0139924
Coelastrella_sp__M60_g__norank	C	3.27049	2.98947	0.0114272
Romboutsia_lituseburensis	C	2.95416	2.66598	0.00219077
Leucobacter_salsicius_M1_8	C	2.14203	2.33618	3.49941484482e-05
Gordonia_hydrophobica	C	3.77456	3.47153	1.6938072519e-05
Nakamurella_multipartita_DSM_44233	C	1.41165	2.22852	0.0415505
unclassified_g__Lactobacillus	C	2.5042	2.50761	0.0264978
unclassified_g__Eggerthella	C	2.56164	2.31585	0.0114272
Bilophila_wadsworthia	C	3.50943	3.16926	0.00464248
uncultured_bacterium_g__Bacteroides	C	4.25543	3.94898	0.00027837
unclassified_g__Peptoclostridium	C	3.87573	3.63621	0.002338
uncultured_bacterium_g__Amaricoccus	C	1.58774	2.30956	0.0382423
uncultured_bacterium_g__Succinispira	C	2.5214	2.3507	0.0267688
unclassified_f__Geodermatophilaceae	C	1.35366	2.35688	0.0484522
unclassified_o__Clostridiales	C	2.12134	2.07298	0.00177388
uncultured_Verrucomicrobiaceae_bacterium_g__Akkermansia	C	3.47704	3.20704	0.00464248
Watanabea_reniformis	C	1.97096	2.10611	0.0113948
unclassified_g__Clostridium_sensu_stricto_1	C	3.41865	3.09065	0.000634466
unclassified_f__Micrococcaceae	C	2.42764	2.12247	0.0259704
uncultured_soil_bacterium_g__Planktothrix	C	1.92353	2.01901	0.0267688
unclassified_g__norank_f__Christensenellaceae	C	1.78731	2.14486	0.0114272
unclassified_g__Erysipelatoclostridium	C	2.96795	2.70062	0.0267688
Bacteroides_cellulosilyticus	C	2.01371	2.11855	0.0267688
unclassified_g__Elizabethkingia	C	2.97394	2.65367	0.00464248
unclassified_g__Anaerostipes	C	2.38362	2.71037	0.0264824
unclassified_f__Prevotellaceae	C	3.43439	3.21595	0.0114272
Monoraphidium_neglectum	C	2.35982	2.18551	0.0352922
unclassified_g__norank_f__Clostridiales_vadinBB60_group	C	3.07204	2.73577	0.026546
unclassified_g__Parabacteroides	C	5.01153	4.68111	0.000738284
uncultured_bacterium_g__norank_p__Saccharibacteria	C	1.68465	2.4068	0.00458639
unclassified_g__Phascolarctobacterium	C	3.96568	3.64764	0.000638861
unclassified_g__Citrobacter	C	4.99526	4.50153	0.0122799
Fusobacterium_varium	C	3.8061	3.50788	0.000160905
unclassified_g__Nostoc	C	1.76383	2.18881	0.0384416
uncultured_Firmicutes_bacterium_g__Candidatus_Soleaferrea	C	1.95572	2.24705	0.0267688
Leuconostoc_pseudomesenteroides	C	2.73645	2.53654	0.0133957
Mycobacterium_arupense	C	1.92353	2.09717	0.0352295
Mycobacterium_poriferae	C	2.42237	2.15032	0.019404
uncultured_prokaryote_g__Vogesella	C	2.45304	2.33653	0.00462842
unclassified_f__FamilyI_o__SubsectionIV	C	2.36589	2.23825	0.0114272
uncultured_Clostridia_bacterium_g__norank_f__Clostridiales_vadinBB60_group	C	2.04004	2.57415	0.0267688
Arcobacter_butzleri	C	3.66085	3.35765	0.00177967
unclassified_g__norank_f__FamilyI_o__SubsectionIV	C	3.06244	2.81847	0.0113948
Morganella_morganii_subsp__morganii_KT	C	3.82558	3.4788	7.84657963987e-06
Lactococcus_piscium	C	3.79322	3.51109	0.0352922
Rhodococcus_koreensis	C	2.05263	2.01155	0.0351668
Anaerorhabdus_furcosa	C	3.70722	3.42514	0.00302707
Tsukamurella_tyrosinosolvens	C	1.58774	2.44621	0.00450298
unclassified_g__Empedobacter	C	2.75653	2.50772	0.000209985
unclassified_c__Gammaproteobacteria	C	2.87405	2.56693	0.0319465
Microbacterium_oxydans_g__Microbacterium	C	3.27794	2.92544	0.00123087
unclassified_f__Micromonosporaceae	C	2.17132	2.12948	0.0499386
unclassified_g__Ruminococcaceae_UCG_005	C	1.99992	2.16519	0.00851316
uncultured_Firmicutes_bacterium_g__Ruminococcaceae_UCG_014	C	2.88877	2.54419	0.0115912
Laribacter_hongkongensis	C	3.02311	2.78674	0.0267688
unclassified_g__Dielma	C	2.77101	2.74904	0.0267688
unclassified_g__Bacteroides	C	5.30205	4.93089	0.000329896
unclassified_g__Candidatus_Protochlamydia	C	1.20753	2.34718	0.0264824
unclassified_g__Escherichia_Shigella	C	3.6255	3.31767	0.0155495
unclassified_g__Pediococcus	C	2.6421	2.40204	0.0113948
Bacillus_endoradicis	C	2.24095	2.00899	0.0420424
Rhodococcus_hoagii	C	3.42868	3.1201	0.00464248
Clostridium_sp__ND2	C	3.39449	3.0244	0.00464248
uncultured_Bacteroidia_bacterium_g__Dysgonomonas	C	3.18158	2.91002	0.0114272
Castanea_mollissima__Chinese_chestnut__g__norank	C	2.77101	2.50208	0.0351668
Nostoc_sp__PCC_7120_g__Anabaena	C	1.58774	2.16742	0.0267688
Myroides_marinus	C	4.26898	3.9516	0.0114272
Plesiomonas_shigelloides	C	1.65469	2.54147	0.0113948
unclassified_g__Vagococcus	C	3.26747	2.92777	6.63363661304e-05
unclassified_g__Weissella	C	2.82871	2.50956	0.00524602
Vagococcus_fluvialis	C	4.70485	4.31918	0.00524602
Alistipes_sp__CHKCI003	C	2.45795	2.4842	0.0112979
Bacillus_aerophilus	C	2.12134	2.03835	0.0113948
Geobacillus_stearothermophilus_g__Geobacillus	C	1.98568	2.10644	0.0113948
Coccomyxa_subellipsoidea_C_169	C	1.41165	2.47177	0.0266255
uncultured_bacterium_g__Cetobacterium	C	3.12451	2.84663	0.00581721
unclassified_f__Desulfovibrionaceae	C	2.89058	2.68981	0.0267688
uncultured_soil_bacterium_g__norank_o__HTA4	C	1.65469	2.3497	0.0113948
Clostridium_butyricum	C	1.6225	2.34848	0.0178246
Serratia_fonticola	W	2.61681	2.44273	0.00015121
unclassified_f__Flavobacteriaceae	W	3.23347	2.9209	0.0408093
unclassified_g__Ruminiclostridium_5	W	3.94436	3.54165	0.00650431
unclassified_g__Hafnia_Obesumbacterium	W	3.58472	3.2253	0.0356763
uncultured_bacterium_g__Erysipelatoclostridium	W	4.73059	4.33434	0.0441229
unclassified_f__Ruminococcaceae	W	5.07074	4.60098	0.00467773
unclassified_g___Anaerorhabdufurcosa_group	W	3.05129	2.78108	0.000109587
unclassified_g__Anaerotruncus	W	4.60003	4.35805	0.00160617
Paraburkholderia_fungorum	W	2.83553	2.40765	0.00666036
Ruminococcaceae_bacterium_GD6	W	2.71184	2.34795	0.0329915
uncultured_bacterium_g__Bilophila	W	4.10968	3.81193	0.00338364
uncultured_bacterium_g__Acidisphaera	W	2.10727	2.44803	0.0408093
uncultured_Rikenellaceae_bacterium_g__Rikenella	W	3.62394	3.2798	0.000230529
uncultured_bacterium_g__Parabacteroides	W	2.06486	2.13745	0.00387809
uncultured_alpha_proteobacterium_g__norank_f__Rickettsiales_Incertae_Sedis	W	1.95092	2.47536	0.000620585
unclassified_g__Desulfovibrio	W	4.1888	3.9421	8.64316237272e-05
uncultured_Firmicutes_bacterium_g__Ruminococcaceae_NK4A214_group	W	2.49083	2.39788	0.00894928
uncultured_Eubacteriaceae_bacterium_g___Eubacterium__brachy_group	W	3.5537	3.21001	0.00150087
Cryptosporangium_japonicum	W	1.17277	2.79994	0.0405241
uncultured_rumen_bacterium_g__Acetanaerobacterium	W	2.35461	2.27394	0.00897276
Acinetobacter_bohemicus_ANC_3994	W	1.51519	2.69688	0.00885567
unclassified_o__Selenomonadales	W	4.54209	4.18894	0.00125563
unclassified_g__Rikenella	W	4.1297	3.71177	0.0144071
Sphingobium_yanoikuyae	W	2.24465	2.3243	0.00390001
uncultured_alpha_proteobacterium_g__Candidatus_Hepatincola	W	3.60638	3.27111	0.0393365
unclassified_g__Robinsoniella	W	3.84097	3.48161	0.0222392
uncultured_bacterium_g__Odoribacter	W	3.66132	3.16581	0.0180547
Jeotgalibacillus_campisalis	W	1.42804	2.42428	0.0408093
Alistipes_indistinctus_YIT_12060	W	2.11725	2.31238	0.00519327
unclassified_g__Vibrio	W	2.01787	2.69352	0.0409044
_Clostridium__propionicum_DSM_1682	W	3.96446	3.51905	0.0105136
bacterium_Lincoln_Park_3	W	2.77915	2.57658	7.4441517718e-05
unclassified_f__Erysipelotrichaceae	W	4.65231	4.24688	0.00652494
uncultured_bacterium_g__Ruminiclostridium_5	W	3.82694	3.60105	0.00863821
unclassified_f__Family_XIII	W	3.5307	3.19991	0.00755339
unclassified_f__Oxalobacteraceae	W	3.6067	3.1859	0.0104396
unclassified_g__Ruminococcaceae_UCG_010	W	2.01787	2.15654	0.00894928
unclassified_g__Rhizobium	W	2.50318	2.28007	0.0340983
unclassified_g__Ruminococcaceae_UCG_008	W	3.004	2.65514	0.00810308
unclassified_o__Rhizobiales	W	1.58774	2.3993	0.0193626
Gordonibacter_sp__Marseille_P2775	W	4.70174	4.41076	0.00049307
unclassified_f__Rhodospirillaceae	W	3.5405	3.10845	0.00387809
unclassified_f__Peptococcaceae	W	3.28201	2.85715	0.00162213
unclassified_f__Paenibacillaceae	W	2.00528	2.28924	0.0408093
unclassified_g__Hydrogenoanaerobacterium	W	4.35364	3.92552	0.0082141
uncultured_bacterium_g__Rikenella	W	3.16576	2.75566	0.0182593
unclassified_g___Eubacterium__fissicatena_group	W	4.67922	4.29146	0.00192876
Mycoplasma_hyopneumoniae	W	1.95092	2.35024	0.003911
unclassified_o__Bacteroidales	W	2.69651	2.52384	0.00161233
unclassified_o__Chlamydiales	W	2.39288	2.43478	0.00381277
unclassified_g__Anaerovorax	W	2.87863	2.55618	0.00563842
unclassified_g__Anaerofilum	W	2.8871	2.57092	7.7080412091e-05
uncultured_Rikenellaceae_bacterium_g__Alistipes	W	2.62913	2.49123	0.000228448
uncultured_Firmicutes_bacterium_g__norank_f__Lachnospiraceae	W	4.19437	3.94345	0.00415064
Hydrogenoanaerobacterium_saccharovorans	W	3.07802	2.72406	0.0278806
unclassified_g__norank_f__Mycoplasmataceae	W	2.16399	2.31929	0.003911
unclassified_g__Ruminococcaceae_NK4A214_group	W	2.94362	2.6434	0.00175156
unclassified_g__Ruminococcaceae_UCG_009	W	3.54457	3.20088	0.00142898
uncultured_Clostridium_sp__g__Tyzzerella	W	3.80238	3.4438	0.00106403
uncultured_Firmicutes_bacterium_g__Tyzzerella	W	2.80013	2.3946	0.00161233
unclassified_g__Roseburia	W	2.51912	2.44741	0.00156872
unclassified_g__Elusimicrobium	W	2.81225	2.4869	0.000622627
unclassified_f__Rikenellaceae	W	4.28871	3.80185	0.0269546
Eggerthellaceae_bacterium_Marseille_P2849	W	4.00374	3.64139	0.00642211
unclassified_f__Mycoplasmataceae	W	3.35232	3.05176	0.000228448
uncultured_bacterium_g__Anaerosinus	W	3.2505	3.01994	0.00162213
Christensenella_minuta	W	3.51083	3.24572	7.7080412091e-05
unclassified_k__norank	W	2.78766	2.48343	0.00161723
Ureaplasma_diversum	W	2.0301	2.23252	0.00894928
unclassified_f__Coriobacteriaceae	W	3.76694	3.48685	0.00122576
Candidatus_Amphibiichlamydia_ranarum	W	1.87174	2.28598	0.0195064
uncultured_bacterium_g__Breznakia	W	3.50318	3.22369	0.036728
unclassified_f__Lachnospiraceae	W	5.04731	4.59013	0.0441636
Bacillus_horneckiae	W	2.30631	2.23964	0.000602414
unclassified_g__Acidovorax	W	2.63216	2.30946	0.0455471
Eubacterium_limosum	W	4.53105	4.20244	2.20904969986e-05
unclassified_g__Tyzzerella	W	3.19313	2.86746	0.00641711
Ruminococcus_sp__Marseille_P2780		2.20619		-
Pseudomonas_psychrotolerans		1.4738		-
unclassified_g__Acinetobacter		3.93621		-
uncultured_bacterium_g__norank_o__JG30_KF_CM45		2.00528		-
Auxenochlorella_protothecoides_g__norank		1.50856		-
Shewanella_decolorationis		1.83078		-
uncultured_organism_g__Ruminiclostridium_5		3.3189		-
unclassified_g__Ruminiclostridium_9		2.97348		-
Sphingobium_xenophagum		1.81622		-
uncultured_Verrucomicrobia_bacterium_g__norank_o__Opitutae_vadinHA64		1.37689		-
unclassified_g__Bilophila		3.07259		-
unclassified_o__Sphingobacteriales		1.61993		-
uncultured_organism_g__Ruminococcaceae_NK4A214_group		1.28671		-
Lactobacillus_intestinalis		2.14203		-
uncultured_Clostridiaceae_bacterium_g__Ruminococcaceae_UCG_013		2.41165		-
Clostridium_sp__enrichment_culture_clone_06_1235251_143		1.67792		-
uncultured_rumen_bacterium_4C0d_17		1.97895		-
unclassified_g__Bacillus		4.35086		-
unclassified_g__Anaerosinus		2.19807		-
uncultured_bacterium_g__norank_f__FFCH7168		0.80959		-
unclassified_g__Paracoccus		2.19807		-
Comamonas_testosteroni_TK102		2.49533		-
unclassified_g___Eubacterium__coprostanoligenes_group		2.3079		-
Sphingobacterium_spiritivorum		0.80959		-
unclassified_g__Lachnospiraceae_UCG_010		2.42319		-
unclassified_g__norank_f__Acidaminococcaceae		1.88877		-
Cellulosimicrobium_cellulans_g__Cellulosimicrobium		2.56546		-
uncultured_Clostridium_sp__g__Anaerosporobacter		2.42237		-
uncultured_Verrucomicrobia_bacterium_g__Akkermansia		3.81878		-
unclassified_g__Pseudomonas		4.1825		-
unclassified_g__Aeromonas		3.87498		-
unclassified_g__Butyricicoccus		3.27245		-
Acinetobacter_rudis_CIP_110305		0.80959		-
bacterium_Ellin5121		0.950919		-
uncultured_rumen_bacterium_g__norank_f__Rhodospirillaceae		1.61993		-
uncultured_bacterium_g__Taibaiella		1.20753		-
Methylobacterium_aquaticum		1.55298		-
unclassified_g__Butyricimonas		3.29602		-
unclassified_f__Flammeovirgaceae		1.51519		-
uncultured_bacterium_g__norank_f__Peptococcaceae		2.73387		-
uncultured_Clostridiales_bacterium_g__Ruminococcaceae_UCG_005		1.20753		-
unclassified_f__Porphyromonadaceae		2.57675		-
uncultured_bacterium_g__Peptostreptococcus		1.71268		-
unclassified_g__Gordonibacter		3.23797		-
Clostridiaceae_bacterium_GM1		3.19787		-
uncultured_bacterium_g__Alistipes		4.17788		-
uncultured_bacterium_g__Kaistia		2.46943		-
uncultured_bacterium_g__norank_f__Porphyromonadaceae		1.58774		-
unclassified_g__norank_p__Atribacteria		1.20753		-
unclassified_g__Subdoligranulum		2.81424		-
gut_metagenome_g__norank_f__Flavobacteriaceae		2.32506		-
uncultured_bacterium_g__Faecalibacterium		1.28671		-
unclassified_g__Novosphingobium		1.17277		-
gut_metagenome_g__norank_f__Rhodospirillaceae		2.88147		-
unclassified_g__norank_o__Mollicutes_RF9		3.37069		-
uncultured_Peptococcaceae_bacterium_g__norank_o__Selenomonadales		3.49041		-
bacterium_enrichment_culture_clone_B213_2011_		0.950919		-
unclassified_g__Catabacter		2.35461		-
uncultured_bacterium_g__Coprobacillus		3.61031		-
Brevundimonas_nasdae		1.75255		-
unclassified_g__norank_f__Rhodospirillaceae		2.79186		-
unclassified_g__Faecalitalea		4.51814		-
uncultured_bacterium_g__Candidatus_Saccharimonas		1.50856		-
Plantibacter_flavus_g__Plantibacter		2.19807		-
unclassified_g__Agromyces		1.41165		-
uncultured_bacterium_g__Oxalobacter		2.19876		-
unclassified_g__norank_f__Rickettsiales_Incertae_Sedis		2.52302		-
unclassified_g__Sphingomonas		1.70425		-
uncultured_organism_g__norank_f__Clostridiales_vadinBB60_group		1.81622		-
unclassified_g__Caproiciproducens		3.19478		-
uncultured_bacterium_g__norank_o__P_palmC41		1.37689		-
uncultured_Comamonas_sp__g__Comamonas		2.09962		-
unclassified_p__Firmicutes		0.985681		-
uncultured_organism_g__Ruminococcaceae_UCG_014		1.41165		-
unclassified_g__Parasutterella		0.80959		-
unclassified_g__Coprobacter		1.88877		-
uncultured_bacterium_g__Singulisphaera		1.11062		-
uncultured_bacterium_g__Ruminococcaceae_UCG_014		2.87863		-
Sphingomonas_kaistensis		1.28671		-
uncultured_bacterium_g__Candidatus_Soleaferrea		2.80624		-
uncultured_bacterium_g__Thermovirga		1.6225		-
unclassified_g__Christensenellaceae_R_7_group		1.37689		-
Paenibacillus_castaneae		1.07586		-
uncultured_bacterium_g__Cereibacter		0.950919		-
Parabacteroides_sp__HGS0025		3.06929		-
unclassified_g__Ochrobactrum		2.70446		-
uncultured_bacterium_g__norank_f__Clostridiales_vadinBB60_group		2.01787		-
unclassified_g__Ralstonia		2.16399		-
Pedobacter_boryungensis		2.04004		-
uncultured_bacterium_g__Lachnospiraceae_NK4A136_group		1.80959		-
uncultured_organism_g__Delftia		1.98568		-
unclassified_g__norank_f__Ruminococcaceae		3.09393		-
uncultured_bacterium_g__Aminobacterium		1.20753		-
unclassified_g__Bradyrhizobium		2.07676		-
Deinococcus_ficus		1.07586		-
Flavobacterium_oncorhynchi		2.95104		-
uncultured_bacterium_g__Eisenbergiella		0.985681		-
unclassified_g__Lachnospiraceae_NK4A136_group		1.41165		-
uncultured_bacterium_g__Albirhodobacter		2.07586		-
uncultured_bacterium_g__norank_o__Gastranaerophilales		2.37142		-
unclassified_g__Acetanaerobacterium		1.87174		-
Anaerofustis_stercorihominis_DSM_17244		2.61993		-
unclassified_o__Micrococcales		1.9065		-
gut_metagenome_g__norank_f__Ruminococcaceae		1.68465		-
unclassified_f__Clostridiaceae_1		2.16177		-
uncultured_Acidobacteria_bacterium_g__Bryobacter		0.50856		-
uncultured_bacterium_g__Ruminiclostridium_6		1.78731		-
unclassified_g__Turicibacter		1.25195		-
Pseudomonas_veronii		2.49083		-
unclassified_g__Rhodococcus		3.2847		-
Candidatus_Microthrix_parvicella_RN1		0.950919		-
unclassified_g__Ruminococcaceae_UCG_013		2.58411		-
unclassified_g__Ruminococcaceae_UCG_014		3.42804		-
uncultured_bacterium_g__Coprococcus_1		2.72075		-
Acinetobacter_sp__TTH0_4		2.24892		-
uncultured_bacterium_g___Eubacterium__coprostanoligenes_group		3.90209		-
Nannochloropsis_oceanica_g__norank		1.58774		-
Akkermansia_muciniphila		1.4628		-
Janthinobacterium_lividum_g__Janthinobacterium		1.3189		-
uncultured_bacterium_g__Shuttleworthia		1.4628		-
unclassified_g__Bifidobacterium		1.4628		-
unclassified_g__norank_f__Family_XIII		2.38761		-
Ruminococcaceae_bacterium_AM2		1.28671		-
uncultured_bacterium_g__Family_XIII_UCG_001		1.35366		-
Staphylococcus_kloosii		1.58774		-
unclassified_g__norank_f__Bacteroidales_S24_7_group		2.92018		-
unclassified_g__Photobacterium		0.950919		-
uncultured_bacterium_g__Anaerofilum		3.14		-
unclassified_g__Faecalibacterium		1.68465		-
unclassified_g__Devosia		1.17277		-
Comamonas_koreensis		2.49083		-
Arthrobacter_psychrolactophilus		4.14585		-
unclassified_g__Alistipes		3.89327		-
unclassified_g__Clostridium_sensu_stricto_13		1.4738		-
Rhodococcus_fascians		1.54995		-
unclassified_g__Brachybacterium		1.28671		-
uncultured_Holophagae_bacterium		0.985681		-
Sphingobacterium_faecium		2.60198		-
unclassified_g__Stenotrophomonas		2.47704		-
unclassified_g__Lactococcus		3.80937		-
uncultured_Erysipelotrichia_bacterium_g__norank		2.66413		-
Gadus_morhua__Atlantic_cod__g__Rikenella		2.38362		-
Shewanella_xiamenensis		2.58044		-
uncultured_Burkholderiales_bacterium_g__Aquabacterium		2.01787		-
human_gut_metagenome_g__Christensenellaceae_R_7_group		1.3189		-
unclassified_g__norank_c__S085		1.37689		-
unclassified_g__Ruminococcus_1		2.21613		-
unclassified_g__Shewanella		2.78502		-
uncultured_bacterium_g__Tyzzerella_4		2.09962		-
Blattella_germanica__German_cockroach__g__norank_f__Rhodospirillaceae		1.50856		-
Comamonadaceae_bacterium_BFE40A		1.07586		-
uncultured_rumen_bacterium_g__Ruminococcaceae_UCG_014		1.6225		-
uncultured_bacterium_g__norank_o__Mollicutes_RF9		3.11062		-
uncultured_bacterium_g__Tyzzerella		3.02034		-
unclassified_g__Mycobacterium		2.31474		-
unclassified_g__norank_o__Gastranaerophilales		1.85098		-
Stenotrophomonas_rhizophila_g__Stenotrophomonas		1.55298		-
unclassified_g__Pseudonocardia		1.37689		-
unclassified_g__Corynebacterium_1		1.71268		-
Moraxella_osloensis_g__Enhydrobacter		1.25195		-
uncultured_bacterium_g__Ruminococcaceae_UCG_009		1.50856		-
Clostridium_sp__SL_2013_71		3.01235		-
uncultured_bacterium_g__Ruminococcus_2		1.80959		-
Brevundimonas_bullata		1.61993		-
Parabacteroides_goldsteinii		2.13181		-
unclassified_g__Barnesiella		0.50856		-
unclassified_g__Flavobacterium		1.65469		-
Thermus_thermophilus		1.17277		-
unclassified_g__Streptococcus		2.72604		-
Staphylococcus_sciuri_subsp__sciuri		1.28671		-
unclassified_g__Leucobacter		2.05358		-
gut_metagenome_g___Eubacterium__coprostanoligenes_group		1.41165		-
uncultured_bacterium_g__Treponema_2		1.92353		-
Brevundimonas_staleyi		1.11062		-
uncultured_Clostridiaceae_bacterium_g__Lachnospiraceae_NC2004_group		0.985681		-
unclassified_g__Chryseobacterium		4.46587		-
unclassified_g__norank_c__Cyanobacteria		2.54198		-
unclassified_g__norank_p__Saccharibacteria		2.12134		-
uncultured_organism_g__Candidatus_Soleaferrea		1.75255		-
uncultured_bacterium_g__Anaeroplasma		2.24892		-
uncultured_soil_bacterium_g__norank_f__Caldilineaceae		1.55298		-
Paenibacillus_glucanolyticus		2.1459		-
unclassified_g__Odoribacter		3.3127		-
uncultured_bacterium_g__Anaerotruncus		2.59846		-
unclassified_g__Marvinbryantia		1.54995		-
unclassified_g__norank_f__Mitochondria		1.51519		-
bacterium_ic1391		1.50856		-
uncultured_Clostridium_sp__g__norank_f__Ruminococcaceae		0.950919		-
Nostoc_calcicola_99		1.28671		-
unclassified_g__Nakamurella		1.88877		-
uncultured_Subdoligranulum_sp_		1.50856		-
uncultured_Porphyromonadaceae_bacterium_g__Petrimonas		1.11062		-
unclassified_g__Streptomyces		1.90516		-
unclassified_f__Christensenellaceae		3.057		-
unclassified_g__Vitreoscilla		0.774828		-
unclassified_g__Budvicia		3.08232		-
Microlunatus_aurantiacus		1.35366		-
unclassified_g__Tyzzerella_3		2.5214		-
unclassified_g__Paenibacillus		2.01787		-
unclassified_g__Mycoplasma		2.29987		-
unclassified_g__Methylobacterium		2.3079		-
unclassified_g__Burkholderia_Paraburkholderia		1.88877		-
gut_metagenome_g__Alloprevotella		1.11062		-
uncultured_bacterium_g__Prevotellaceae_NK3B31_group		1.83078		-
uncultured_alpha_proteobacterium_g__norank_f__Mitochondria		2.44808		-
gut_metagenome_g__Alistipes		1.35366		-
uncultured_Bacteroidales_bacterium_g__Prevotellaceae_UCG_001		1.28671		-
Alistipes_shahii		0.985681		-
Actinopolymorpha_pittospori		0.80959		-
uncultured_bacterium_g__Hydrogenoanaerobacterium		2.17277		-
Lactobacillus_murinus_g__Lactobacillus		1.68465		-
unclassified_f__Enterobacteriaceae		2.10727		-
Bacteroides_fragilis_g__Bacteroides		1.87029		-
unclassified_g__Vogesella		1.92353		-
unclassified_g__Wohlfahrtiimonas		1.73901		-
Rhizobium_pusense		2.09705		-
unclassified_g__Pedobacter		1.99992		-
unclassified_g__Lachnospiraceae_UCG_001		1.58774		-
uncultured_bacterium_g__Prevotellaceae_UCG_001		1.6225		-
Pseudomonas_gessardii		3.47423		-
uncultured_bacterium_g__Prevotellaceae_UCG_003		1.07586		-
Lactobacillus_johnsonii		2.59135		-
Candidatus_Anadelfobacter_veles		1.07586		-
unclassified_f__Veillonellaceae		3.9002		-
unclassified_g__norank_f__Anaerolineaceae		1.58774		-
unclassified_g__Blautia		1.88877		-
uncultured_actinobacterium_g__Propionimicrobium		1.80959		-
uncultured_organism_g__Ruminococcus_1		0.985681		-
Oceanobacillus_profundus_g__Oceanobacillus		0.80959		-
unclassified_g__Solibacillus		1.72907		-
Alistipes_sp__N15_MGS_157		0.985681		-
unclassified_g__Bosea		2.08658		-
Arthrobacter_agilis_g__Arthrobacter		0.950919		-
Oryza_sativa_Indica_Group__long_grained_rice__g__norank_f__Mitochondria		1.28671		-
unclassified_f__Bacillaceae		1.76383		-
uncultured_bacterium_g__Aeromicrobium		1.20753		-
Proteus_hauseri		1.68465		-
Ralstonia_pickettii_g__Ralstonia		3.19561		-
unclassified_f__Rhizobiaceae		1.6225		-
unclassified_g__Polaromonas		2.1898		-
uncultured_bacterium_g__norank_f__Bacteroidales_S24_7_group		2.35366		-
unidentified_rumen_bacterium_JW32		2.86074		-
Comamonas_terrigena		1.92096		-
uncultured_prokaryote_g__Ruminococcaceae_UCG_005		1.83078		-
uncultured_Desulfovibrionaceae_bacterium		1.4738		-
Brevundimonas_diminuta		2.042		-
uncultured_Firmicutes_bacterium_g__norank_o__Mollicutes_RF9		2.77483		-
uncultured_bacterium_g__Gordonibacter		2.51716		-
uncultured_Acetobacteraceae_bacterium_g__norank_f__Rhodospirillaceae		0.950919		-
unclassified_g__Sorangium		0.950919		-
Ruminococcus_sp__5_1_39BFAA		1.6225		-
Clostridium_sp__Marseille_P2434		3.004		-
Propionibacterium_acnes_subsp__acnes_g__Propionibacterium		1.6225		-
unclassified_g__Carnobacterium		2.65157		-
unclassified_g__Candidatus_Hepatincola		0.473798		-
uncultured_bacterium_g__Subdoligranulum		1.71268		-
Nannocystis_pusilla		1.4628		-
unclassified_g__Lachnoclostridium		4.97754		-
uncultured_bacterium_g__Dysgonomonas		2.66993		-
Paenibacillus_humicus		1.67792		-
Bifidobacterium_pseudocatenulatum_DSM_20438__JCM_1200__LMG_10505		1.54995		-
Sphingobacterium_multivorum		2.09962		-
unclassified_g__Pelomonas		1.92096		-
Rikenella_microfusus_DSM_15922		1.97096		-
uncultured_Acidobacteria_bacterium_g__Paludibaculum		1.11062		-
uncultured_bacterium_g__Candidatus_Competibacter		1.4738		-
Fusobacterium_necrophorum_subsp__necrophorum		1.35366		-
uncultured_bacterium_g__norank_f__0319_6G20		0.950919		-
uncultured_bacterium_g__Quinella		0.985681		-
uncultured_Clostridiales_bacterium_g__Oscillibacter		2.70425		-
unclassified_g___Eubacterium__nodatum_group		3.14497		-
uncultured_bacterium_g__Sporosarcina		0.473798		-
uncultured_Clostridiales_bacterium_g___Ruminococcutorques_group		2.64844		-
uncultured_soil_bacterium_g__norank_f__Rhodospirillaceae		0.774828		-
unclassified_g__Enterococcus		1.58774		-
uncultured_Firmicutes_bacterium_g__Caldicoprobacter		1.68465		-
